# Supplementary material for: Exploring dog saliva as a non-invasive alternative to blood sampling for chemical exposome studies: analysis of synthetic phenolic antioxidants and PFAS
Source: Front Vet Sci. 2026 Feb 2;12:1734889. doi: 10.3389/fvets.2025.1734889 (PMC12908585; doi:10.3389/fvets.2025.1734889)
Supplement: Supplementary file 1 [file Table_1.XLSX]

## Sheet: Table S1. Metadata
	Table S1. Dog sample information and metadata
		ID	Age (years)	Sex	Neutered	Body Weight (kg)	Body Condition Score
	Healthy normal weight	HN1	2	Female	No	8.5	4
		HN2	7	Female	Yes	22	5
		HN3	1	Male	No	25	5
		HN4	5	Female	No	5.5	4
		HN5	8	Male	Yes	19.5	4
		HN6	12	Female	No	4.5	5
		HN7	9	Female	Yes	1.5	5
		HN8	13	Female	No	5.5	4
		HN9	8	Male	Yes	19.5	5
		HN10	7	Female	No	13	4
	Healthy obese	HO1	7	Male	Yes	7	8
		HO2	10	Female	Yes	8	6
		HO3	10	Male	No	12.5	7
		HO4	8	Male	Yes		6
		HO5	11	Male	Yes	15	9
		HO6	2	Female	Yes	8	8
		HO7	11	Female	Yes	9	7
		HO8	11	Male	Yes	8.5	6
		HO9	5	Male	No	13	6
		HO10	8.5	Female	Yes	16.0833	6
	Mammary tumor	MT1	7	Female	Yes	4.5	4
		MT2	12	Female	Yes	15	5
		MT3	12	Female	No	3	4
		MT4	15	Female	No	27.5	8
		MT5	12	Female	No	35	5
		MT6	9	Female	Yes
		MT7	12	Female	Yes	13	5
		MT8	13	Female	Yes	40	7
		MT9	11	Female	No	3.2	5
		MT10	17	Female	Yes	7.5	4

## Sheet: Table S2. Analytes
	Table S2. Analyte information and analytical performance										LC-Orbitrap analysis				GC-TSQ
	Specific information on each analytes analysed and reported in saliva and serum samples are reported here. The recoveries of the internal standards (IS) are average of saliva and blood serum samples separated.										IS recovery using M8PFOS as VS				IS recovery using CB207 as VS
											Saliva		Blood serum		Saliva		Blood serum
	Abbreviation	Group	Analytical instrument	RT	CAS	PREFERRED_NAME	IUPAC_NAME	M (g/mol)	Molecular formula	Internal standard	Average	RSD	Average	RSD	Average	RSD	Average	RSD	BCF*	LOGKOA*	LOGP*	pKAA*	pKAB*	Vp (mmHg)*	Sw (mol/L)*	LOGD5.5	LOGD7.4
	AO1135	SPA	LC-HRMS	8.5	125643-61-0	Benzenepropanoic acid, 3,5-bis(1,1-dimethylethyl)-4-hydroxy-, C7-9-branched alkyl esters	Octyl 3-(3,5-ditert-butyl-4-hydroxyphenyl)propanoate	390.314	C25H42O3	d21-2,4-DBP	0.97	0.24	0.92	0.42	0.83	0.47	0.53	0.6			9.487	10.26
	AO2246	SPA	LC-HRMS	7.5	119-47-1	2,2'-Methylenebis(4-methyl-6-tert-butylphenol)	2,2'-Methylenebis(6-tert-butyl-4-methylphenol)	340.507	C23H32O2	d21-2,4-DBP									550.507	9.38778	6.25123	10.44	11.325	2.74962e-09	5.91591e-08	6.25	6.25
	AO22E46	SPA	LC-HRMS	8.6	35958-30-6	Tetrabutyl ethylidenebisphenol	2,2'-(Ethane-1,1-diyl)bis(4,6-di-tert-butylphenol)	438.696	C30H46O2	d21-2,4-DBP									2958.43	9.56304	8.70021	9.73	11.281	6.4251e-09	1.0218e-07	8.7	8.7
	AO4426	SPA	LC-HRMS	8.5	118-82-1	4,4'-Methylenebis(2,6-di-t-butylphenol)	4,4'-Methylenebis(2,6-di-tert-butylphenol)	424.669	C29H44O2	d21-2,4-DBP									2874.67	9.5482	8.2878	11.18	12.031	4.44981e-09	2.22314e-07	8.29	8.29
	AO44B25	SPA	LC-HRMS	7.3	85-60-9	4,4'-Butane-1,1-diylbis(2-tert-butyl-5-methylphenol)	4,4'-(Butane-1,1-diyl)bis(2-tert-butyl-5-methylphenol)	382.588	C26H38O2	d21-2,4-DBP									2414.86	9.49132	7.97765	10.36	10.442	2.26313e-10	6.0307e-06	7.98	7.98
	2,4-DBP	SPA	LC-HRMS	6.3	96-76-4	2,4-Di-tert-butylphenol	2,4-Di-tert-butylphenol	206.329	C14H22O	d21-2,4-DBP									252.123	8.67301	5.18633	11.86	11.557	0.00477953	0.000168555	5.19	5.19
	AO246	SPA	GC-MS	11.3	732-26-3	2,4,6-Tris(tert-butyl)phenol	2,4,6-Tri-tert-butylphenol	262.437	C18H30O	d21-2,4-DBP									13776.9	9.64766	6.06033	11.73	12.606	0.000664323	0.000133644	6.06	6.06
	BHA	SPA	GC-MS	11	121-00-6	Butylated hydroxyanisole	2-tert-butyl-4-methoxyphenol	180.247	C11H16O2	d21-2,4-DBP									19.9259	7.77805	3.20234	10.55	11.827	0.00179273	0.00546193	3.2	3.2
	BHT	SPA	GC-MS	10.6	128-37-0	Butylated hydroxytoluene	2,6-Di-tert-butyl-4-methylphenol	220.356	C15H24O	d21-2,4-DBP									1071.69	9.28587	5.09929	11.8	12.756	0.00514942	2.75616e-06	5.1	5.1
	BHT-CHO	SPA	LC-HRMS	5.73	1620-98-0	3,5-Di-tert-butyl-4-hydroxybenzaldehyde	3,5-Di-tert-butyl-4-hydroxybenzaldehyde	234.339	C15H22O2	d21-2,4-DBP									491.85	8.92415	4.40629	8.54	8.333	1.09048e-07	2.71686e-05	4.41	4.38
	BHT-COOH	SPA	LC-HRMS	3.17	1421-49-4	Benzoic acid, 3,5-bis(1,1-dimethylethyl)-4-hydroxy-	3,5-Di-tert-butyl-4-hydroxybenzoic acid	250.338	C15H22O3	d21-2,4-DBP									3.3063	8.19598	4.55544	5.34	4.772	4.58797e-06	0.00016028	4.17	2.5
	BHT-OH	SPA	LC-HRMS	4.99	88-26-6	2,6-Di-tert-butyl-4-(hydroxymethyl)phenol	2,6-Di-tert-butyl-4-(hydroxymethyl)phenol	236.355	C15H24O2	d21-2,4-DBP									223.604	8.16365	4.27579	11.32	12.007	3.48689e-05	1.76231e-05	4.28	4.28
	BHT-Q	SPA	GC-MS	10.112	719-22-2	2,6-Bis-(1,1-dimethylethyl)-2,5-cyclohexadiene-1,4-dione	2,6-Di-tert-butylcyclohexa-2,5-diene-1,4-dione	220.312	C14H20O2	d21-2,4-DBP									20.4453	7.3265	4.41897			0.00290951	0.00397605	4.42	4.42
	BHT-quinol	SPA	GC-MS	9.772	10396-80-2	2,6-Di-tert-butyl-4-hydroxy-4-methyl-2,5-cyclohexadienone	2,6-Di-tert-butyl-4-hydroxy-4-methylcyclohexa-2,5-dien-1-one	236.355	C15H24O2	d21-2,4-DBP									52.1749	8.88935	3.1269	7.15	12.291	0.00132087	0.001603	3.12	2.69
	PFOA	PFAS	LC-HRMS	3.95	335-67-1	Perfluorooctanoic acid	Pentadecafluorooctanoic acid	414.07	C8HF15O2	M4PFOA	1.14	0.09	1.29	0.16					4.96385	4.15594	3.10642	0.34	0.504	0.11083	0.0332134	-2.05	-3.95
	PFNA	PFAS	LC-HRMS	4.36	375-95-1	Perfluorononanoic acid	Heptadecafluorononanoic acid	464.078	C9HF17O2	M5PFNA	1.22	0.08	1.39	0.18					4.95048	4.19974	3.53773	0.23	0.516	0.00843675	0.00282096	-1.73	-3.63
	PFDA	PFAS	LC-HRMS	4.74	335-76-2	Perfluorodecanoic acid	Nonadecafluorodecanoic acid	514.086	C10HF19O2	M2PFDA	1.15	0.09	1.32	0.19					29.8483	4.28187	4.15089	0.4	0.52	0.00146458	0.00225044	-0.95	-2.85
	PFUnDA	PFAS	LC-HRMS	5.1	2058-94-8	Perfluoroundecanoic acid	Henicosafluoroundecanoic acid	564.093	C11HF21O2	M2PFUnDA	1.04	0.14	1.12	0.17					33.7745	4.69615	4.00255	0.54	0.522	0.000647724	0.000164074	-0.96	-2.86
	PFBS	PFAS	LC-HRMS	2.72	375-73-5	Perfluorobutanesulfonic acid	Nonafluorobutane-1-sulfonic acid	300.09	C4HF9O3S	MO2PFHxS	1.32	0.08	1.33	0.08					6.29764	4.16447	3.11745	-1.61	-3.574	1.13625e-08	0.00724937	-3.99	-5.89
	PFHxS	PFAS	LC-HRMS	3.98	355-46-4	Perfluorohexanesulfonic acid	Tridecafluorohexane-1-sulfonic acid	400.11	C6HF13O3S	MO2PFHxS	1.32	0.08	1.33	0.08					5.94164	4.27439	2.20305	-1.64	-3.339	8.19408e-09	0.000610025	-4.94	-6.84
	PFOS	PFAS	LC-HRMS	4.82	1763-23-1	Perfluorooctanesulfonic acid (linear)	Heptadecafluorooctane-1-sulfonic acid	500.13	C8HF17O3S	M4PFOS	1.19	0.08	1.23	0.08					5.90952	4.74771	5.60926	-1.64	-3.272	2.47722e-06	0.000817049	-1.53	-3.43
	PFOS-br	PFAS	LC-HRMS	4.6	-	Perfluorooctanesulfonic acid (branched)		500.13	C8HF17O3S	M4PFOS	1.19	0.08	1.23	0.08
	* OPERA predicted via CompToxs Chemicals Dashboard, using the batch search
	https://comptox.epa.gov/dashboard/

## Sheet: Table S3. SPA results
	Table S3. Analytical method performance and synthetic phenolic antioxidants (SPAs) found in dog saliva and serum
	The sample preparation method is based on Engelhardt et al 2025a with small modifications.
	If present, the average of the method (blood and saliva) or sampling blank (saliva only) have been subtracted, resulting in that reported levels can be below reported MLOQ and SLOQ.
	Unit: ng/g serum or saliva	AO1135	AO2246	AO22E46	AO4426	AO44B25	2,4-DBP	AO246	BHA	BHT	BHT-CHO	BHT-COOH	BHT-OH	BHT-Q	BHT-quinol
	Matrix effekt on GC-MS	2.53	2.46	1.79	2.51	2.17	1	1.04	1.02	1.04	1.33	n.a.	1.12	1.01	1.05
	Analytical method for reported levels	LC-HRMS	LC-HRMS	LC-HRMS	LC-HRMS	LC-HRMS	LC-HRMS	GC-MS	GC-MS	GC-MS	LC-HRMS	LC-HRMS	LC-HRMS	GC-MS	GC-MS
	Recovery (fortified with 5 ng/mL)a	100%b	No data	110%b	0.51	96%b	No data	0.62	0.66	0.71	112%b	0.42	0.61	No data	0.57
	RSD	0.12		0.12	0.16	0.19		0.05	0.05	0.07	0.08	0.16	0.07		0.14
	Method blank average (n=7)						52.5714			0.3	1.27857
	RSD						0.26889			0.377964	0.103113
	Saliva sampling blank average (n=3)						48.6481				1.44918
	RSD						0.116693				0.203187
	Instrument LOQ (LOQ)	0.63	0.01	0.05	0.05	0.07	0.87	0.025	0.35	0.05	0.09	0.69	0.06	1.15	1.15
	Method LOQ (MLOQ)						95			2.1	1.7
	Sampling LOQ saliva (SLOQ)
	NIST 1957 QC human blood average (n=3)	<LOQ	1040	5.6	160	n.d	93	10	<LOQ	440	4.4	n.d	2.8	n.d	18
	RSD		0.032336	0.0409424	0.0519571		0.0699908	0.0350163		0.0531644	0.0552985		0.120226		0.105852
	Reported average (SD)a	n.d.	900 (±54)	<LOQ	190 (±10)	n.d.	42 (±8)	11 (±1)	<LOQ	490 (±64)	3.5 (±0.4)	0.5 (±0.08)	0.26 (0.07)	n.d	8.6 (±1.7)
	HNS1	AO1135	AO2246	AO22E46	AO4426	AO44B25	2,4-DBP	AO246	BHA	BHT	BHT-CHO	BHT-COOH	BHT-OH	BHT-Q	BHT-quinol
	HNS1	<LOQ	n.d.	<LOQ	n.d.	n.d.	94.1074	<LOQ	2.55886	<LOQ	2.6337	<LOQ	0.487508	33.2406	4.82779
	HNS2	<LOQ	n.d.	n.d.	n.d.	n.d.	123.274	<LOQ	1.54988	<LOQ	7.74964	<LOQ	0.534125	<LOQ	5.46937
	HNS3	8.74346	n.d.	n.d.	n.d.	n.d.	629.156	<LOQ	2.63521	<LOQ	6.09009	6.91099	<LOQ	<LOQ	4.01956
	HNS4	3.85347	n.d.	n.d.	<LOQ	n.d.	56.2773	<LOQ	1.00678	<LOQ	1.3101	104.52	<LOQ	<LOQ	<LOQ
	HNS5	n.d.	n.d.	n.d.	n.d.	n.d.	92.9481	<LOQ	2.29487	<LOQ	3.7185	<LOQ	n.d.	40.6191	<LOQ
	HNS6	<LOQ	n.d.	n.d.	n.d.	n.d.	240.466	<LOQ	1.76857	<LOQ	3.32536	<LOQ	0.66313	<LOQ	<LOQ
	HNS7	n.d.	n.d.	n.d.	n.d.	n.d.	284.947	<LOQ	3.35248	<LOQ	4.68221	<LOQ	n.d.	<LOQ	<LOQ
	HNS8	n.d.	n.d.	n.d.	n.d.	n.d.	463.912	<LOQ	5.71926	<LOQ	9.06888	<LOQ	<LOQ	<LOQ	<LOQ
	HNS9	n.d.	n.d.	n.d.	n.d.	n.d.	261.695	<LOQ	1.28519	<LOQ	1.78097	<LOQ	<LOQ	<LOQ	<LOQ
	HNS10	5.80781	n.d.	<LOQ	n.d.	n.d.	162.529	<LOQ	2.38134	<LOQ	<MLOQ	<LOQ	0.63358	<LOQ	<LOQ
	HOS1	39.1283	n.d.	n.d.	n.d.	n.d.	189.85	<LOQ	7.01615	<MLOQ	10.4152	3.87409	0.435835	<LOQ	7.2676
	HOS2	n.d.	n.d.	n.d.	n.d.	n.d.	476.758	<LOQ	2.01162	<MLOQ	5.06839	<LOQ	n.d.	<LOQ	<LOQ
	HOS3	n.d.	n.d.	n.d.	n.d.	n.d.	283.805	n.d.	2.19753	<LOQ	7.61427	<LOQ	n.d.	<LOQ	<LOQ
	HOS4	n.d.	n.d.	n.d.	n.d.	n.d.	246.343	<LOQ	4.80779	<LOQ	0.612678	n.d.	n.d.	45.8597	9.77943
	HOS5	n.d.	n.d.	n.d.	n.d.	n.d.	220.264	<LOQ	0.860907	<LOQ	4.06629	30.8247	n.d.	<LOQ	<LOQ
	HOS6	9.90207	n.d.	n.d.	n.d.	n.d.	86.8192	<LOQ	0.889057	<MLOQ	0.890322	<LOQ	n.d.	<LOQ	<LOQ
	HOS7	<LOQ	n.d.	n.d.	n.d.	n.d.	430.991	<LOQ	4.85416	<LOQ	1.48832	<LOQ	1.4375	<LOQ	<LOQ
	HOS8	n.d.	n.d.	n.d.	n.d.	n.d.	187.256	n.d.	0.719396	<LOQ	<MLOQ	8.37766	0.531915	<LOQ	<LOQ
	HOS9	n.d.	n.d.	n.d.	n.d.	n.d.	480.937	<LOQ	2.99152	<LOQ	3.15003	<LOQ	n.d.	31.1143	5.46043
	HOS10	n.d.	n.d.	n.d.	n.d.	n.d.	199.073	<LOQ	3.97213	<LOQ	3.51933	13.9958	n.d.	<LOQ	<LOQ
	MTS1	n.d.	n.d.	n.d.	n.d.	n.d.	132.158	<LOQ	<LOQ	<LOQ	1.79006	6.43221	<LOQ	6.83584	<LOQ
	MTS2c
	MTS3	143.124	n.d.	n.d.	0.345543	n.d.	571.202	n.i.	n.i.	n.i.	10.5757	10.2972	n.d.	n.i.	n.i.
	MTS4	34.3511	n.d.	n.d.	n.d.	n.d.	130.787	<LOQ	10.5918	<MLOQ	0.993571	7.98982	1.01781	11.1777	<LOQ
	MTS5	13.5922	n.d.	n.d.	n.d.	n.d.	856.814	<LOQ	<LOQ	<LOQ	8.36744	15.1025	1.51025	<LOQ	<LOQ
	MTS6	n.d.	n.d.	n.d.	n.d.	n.d.	<MLOQ	<LOQ	n.d.	<LOQ	<MLOQ	n.d.	0.610998	15.7347	8.68085
	MTS7	n.d.	n.d.	n.d.	n.d.	n.d.	120.627	<LOQ	<LOQ	<LOQ	1.71676	n.d.	n.d.	12.0406	<LOQ
	MTS8	9.96785	n.d.	n.d.	<LOQ	n.d.	<MLOQ	<LOQ	<LOQ	<MLOQ	5.73196	20.0429	n.d.	7.45319	<LOQ
	MTS9	n.d.	n.d.	n.d.	n.d.	n.d.	175.09	n.d.	<LOQ	<MLOQ	4.23872	4.22946	0.680603	19.0346	22.0649
	MTS10	n.d.	n.d.	n.d.	n.d.	n.d.	354.559	n.d.	<LOQ	<LOQ	2.97321	15.9747	n.d.	<LOQ	<LOQ
	QF healthy normal weight dogs	0.3	0	0	0	0	1	0	1	0	0.9	0.2	0.4	0.2	0.3
	QF healthy obese dogs	0.2	0	0	0	0	1	0	1	0	0.9	0.4	0.3	0.2	0.3
	QF mammary tumour dogs	0.444444	0	0	0.111111	0	0.777778	0	0.111111	0	0.888889	0.777778	0.444444	0.666667	0.222222
	HNB1	AO1135	AO2246	AO22E46	AO4426	AO44B25	2,4-DBP	AO246	BHA	BHT	BHT-CHO	BHT-COOH	BHT-OH	BHT-Q	BHT-quinol
	HNB1	12.3823	n.d.	<LOQ	0.564972	n.d.	337.824	n.d.	1.08639	<MLOQ	4.70071	36.2994	n.d.	124.269	5.15263
	HNB2	17.2354	n.d.	<LOQ	5.61555	n.d.	1186.87	<LOQ	1.54443	9.9345	3.64583	115.94	14.7732	116.913	<LOQ
	HNB3c
	HNB4c
	HNB5	7.18391	n.d.	n.d.	0.766284	n.d.	130.427	<LOQ	0.45135	<MLOQ	3.5107	25.3352	n.d.	59.5372	3.70205
	HNB6c
	HNB7	n.d.	n.d.	n.d.	4.57454	n.d.	1145.19	<LOQ	0.352357	<MLOQ	10.3977	11.2284	n.d.	48.8219	<LOQ
	HNB8	n.d.	n.d.	n.d.	n.d.	n.d.	459.811	n.d.	6.66633	<LOQ	4.38181	n.d.	n.d.	234.407	12.175
	HNB9c
	HNB10c
	HOB1	n.d.	n.d.	n.d.	n.d.	124.826	332.038	0.0672818	2.99116	<MLOQ	34.6843	n.d.	n.d.	221.204	5.22957
	HOB2c
	HOB3	62.6032	n.d.	n.d.	3.98252	n.d.	2099.1	0.0573614	12.1994	<MLOQ	8.53202	39.9709	11.4133	176.304	1.96522
	HOB4	n.d.	n.d.	n.d.	0.791557	n.d.	439.935	0.0721456	0.886823	<MLOQ	<MLOQ	n.d.	n.d.	58.9695	2.38176
	HOB5	8.19277	n.d.	<LOQ	n.d.	n.d.	221.212	0.0940144	1.85245	<MLOQ	9.32384	7.85542	n.d.	88.3429	3.19737
	HOB6c
	HOB7	n.d.	n.d.	n.d.	n.d.	n.d.	520.308	0.0454092	1.78962	<MLOQ	2.22241	n.d.	3.89546	101.825	2.29935
	HOB8	n.d.	n.d.	n.d.	1.55779	n.d.	1293.01	n.d..	1.97463	4.72923	5.80686	6.88442	n.d.	145.389	2.21206
	HOB9	7.20491	n.d.	n.d.	1.43076	n.d.	927.142	0.0443707	1.8989	<MLOQ	55.2876	7.86919	25.9581	70.7829	1.37769
	HOB10c
	MTB1	n.d.	n.d.	<LOQ	20.7812	n.d.	249.982	0.0668071	1.35296	<MLOQ	8.28578	32.3986	n.d.	19.178	2.16509
	MTB2	16.6589	n.d.	n.d.	5.11866	n.d.	320.765	0.0355653	1.24691	<MLOQ	20.3594	40.9493	n.d.	104.562	2.77328
	MTB3	86.7607	n.d.	n.d.	2.09281	n.d.	615.763	0.0497339	4.15288	<MLOQ	22.9707	n.d.	n.d.	706.882	10.4243
	MTB4c
	MTB5	8.48039	40.4892	0.343137	n.d.	n.d.	203.654	0.0865855	5.61161	3.89242	7.00574	9.36275	10.9804	26.1753	2.07766
	MTB6	n.d.	n.d.	0.573215	4.01251	28.765	290.68	n.d..	4.17845	<MLOQ	15.2404	n.d.	n.d.	529.579	5.16646
	MTB7	5.98521	10.0374	n.d.	1.00874	n.d.	861.484	0.0751108	0.836729	<MLOQ	6.58962	9.88568	18.5609	44.0614	5.21592
	MTB8	n.d.	1.9655	<LOQ	3.10078	n.d.	314.302	0.0893068	2.2268	<MLOQ	4.66458	3.87597	n.d.	23.0665	1.6096
	MTB9	n.d.	n.d.	n.d.	6.89484	43.0556	190.385	0.063618	1.52317	<MLOQ	4.37619	3.47222	8.43254	37.0504	1.8821
	MTB10	n.d.	n.d.	0.249004	0.796813	n.d.	202.707	0.0538093	1.0282	<MLOQ	1.16167	4.83068	1.14542	19.4645	1.96772
	QF healthy normal weight dogs	0.6	0	0	0.8	0	1	0	1	0.2	1	0.8	0.2	1	0.6
	QF healthy obese dogs	0.428571	0	0	0.571429	0.142857	1	0.857143	1	0.142857	0.857143	0.571429	0.428571	1	1
	QF mammary tumour dogs	0.444444	0.333333	0.333333	0.888889	0.222222	1	0.888889	1	0.111111	1	0.777778	0.444444	1	1
	No data - too high levels in matrix in recovery test
	a Reported in Engelhardt AJ, Athanasiadis I, Leonards PEG, Weiss JM. Multi-target analysis of synthetic phenolic compounds in human blood. Talanta. 2025;292:127899. https://doi.org/10.1016/j.talanta.2025.127899
	b Recovery analysed on GC-MS
	c Sample results with IS recovery <30% are removed
	n.i. not injected
	n.d. not detected
	The numbers of the dogs are paired.
	Healthy normal weight dogs
	Healthy obese dogs
	Mammary tumour dogs

## Sheet: Table S4. PFAS results
	Table S4. Analytical method performance and per-and fluoroalky substances (PFAS) found in dog saliva and serum
	The sample preparation method has not been optimized for PFAS, but IS recovery and QC sample results are satisfactory. Instrumental method is described in details in Engelhardt et al. 2025a. Only analytes found in at least one sample are reported.
	The method (blood and saliva) or sampling blank (saliva only) average have been subtracted, resulting in that reported levels can be below reported MLOQ and SLOQ.
	Unit: ng/g serum or saliva	PFOA	PFNA	PFDA	PFUnDA	PFBS	PFHxS	PFOS	PFOS-br
	Sample preparation method
	Instrumental analytical methoda	LC-Orbitrap	LC-Orbitrap	LC-Orbitrap	LC-Orbitrap	LC-Orbitrap	LC-Orbitrap	LC-Orbitrap	LC-Orbitrap
	Method blank average (n=7)	0.007145	0.0154751					0.0594556	0.0389691
	RSD	0.489123	0.108449					0.392922	0.472391
	Saliva sampling blank average (n=3)
	RSD
	Instrumental LOQ (LOQ)	0.101327	0.028419	0.103477	0.183591	0.0240705	0.09647	0.200618	0.0403775
	Method LOQ (MLOQ)	0.0176294	0.02051					0.12954	0.094195
	Sampling LOQ saliva (SLOQ)
	NIST 1957 QC human blood average (n=3)	5.35037	1.11704	0.318198	n.d	n.d	4.69642	15.136	7.06107
	RSD	0.0279108	0.0193239	0.0196337			0.0355065	0.0505182	0.0425166
	NIST reported valuesb	5.0(±0.4)	0.88 (±0.07)	0.39 (±0.1)	0.17 (±0.03)		4.0 (±0.75)	21 (±1.2)c
	Dog saliva	PFOA	PFNA	PFDA	PFUnDA	PFBS	PFHxS	PFOS	PFOS-br
	HNS1	n.d.	0.117264	n.d.	n.d.	n.d.	n.d.	<LOQ	<LOQ
	HNS2	n.d.	0.0901065	n.d.	n.d.	n.d.	n.d.	<LOQ	<LOQ
	HNS3	n.d.	0.0511815	n.d.	n.d.	n.d.	n.d.	<LOQ	<LOQ
	HNS4	n.d.	0.0518455	n.d.	n.d.	n.d.	n.d.	0.332889	0.260092
	HNS5	n.d.	0.0542337	n.d.	n.d.	n.d.	n.d.	0.460904	0.277968
	HNS6	n.d.	0.11544	n.d.	n.d.	n.d.	n.d.	0.552685	0.478905
	HNS7	n.d.	0.765962	n.d.	n.d.	n.d.	n.d.	3.133	2.4618
	HNS8	n.d.	0.663729	n.d.	n.d.	n.d.	n.d.	3.28211	2.92472
	HNS9	n.d.	0.102331	n.d.	n.d.	n.d.	n.d.	0.691103	0.461603
	HNS10	n.d.	0.0592147	n.d.	n.d.	n.d.	n.d.	0.400832	0.305589
	HOS1	n.d.	0.0497817	n.d.	n.d.	n.d.	n.d.	<LOQ	<LOQ
	HOS2	n.d.	0.138141	n.d.	n.d.	n.d.	n.d.	<LOQ	<LOQ
	HOS3	n.d.	0.816367	n.d.	n.d.	n.d.	n.d.	1.24148	0.585085
	HOS4	n.d.	0.0873644	n.d.	n.d.	n.d.	n.d.	0.437343	0.360585
	HOS5	n.d.	0.097454	n.d.	n.d.	n.d.	n.d.	0.380436	0.301028
	HOS6	n.d.	0.0806399	n.d.	n.d.	n.d.	n.d.	0.395344	0.342477
	HOS7	n.d.	0.104412	n.d.	n.d.	n.d.	n.d.	0.549738	0.376496
	HOS8	n.d.	0.136482	n.d.	n.d.	n.d.	n.d.	0.580381	0.511999
	HOS9	n.d.	0.136082	n.d.	n.d.	n.d.	n.d.	0.627239	n.d.
	HOS10	n.d.	0.147587	n.d.	n.d.	n.d.	n.d.	0.708066	0.527986
	MTS1	n.d.	0.0809226	n.d.	n.d.	n.d.	n.d.	<LOQ	<LOQ
	MTS2	n.d.	0.0743124	n.d.	n.d.	n.d.	n.d.	<LOQ	<LOQ
	MTS3	n.d.	0.145452	n.d.	n.d.	0.139401	n.d.	<LOQ	0.167499
	MTS4	n.d.	0.0750117	n.d.	n.d.	n.d.	n.d.	0.353113	0.28686
	MTS5	n.d.	0.30282	n.d.	n.d.	n.d.	n.d.	1.70301	1.46531
	MTS6	n.d.	n.d.	n.d.	n.d.	n.d.	n.d.	1.51045	1.17427
	MTS7	n.d.	0.080472	n.d.	n.d.	n.d.	n.d.	0.440599	0.353108
	MTS8	<LOQ	0.0708585	n.d.	n.d.	n.d.	n.d.	0.429282	0.278329
	MTS9	n.d.	n.d.	n.d.	n.d.	n.d.	n.d.	0.345643	0.272825
	MTS10	n.d.	0.206068	n.d.	n.d.	n.d.	n.d.	1.13485	1.0029
	QF healthy normal weight dogs	0	1	0	0	0	0	0.7	0.7
	QF healthy obese dogs	0	1	0	0	0	0	0.8	0.7
	QF mammary tumour dogs	0	0.8	0	0	0.1	0	0.7	0.8
	Dog Blood	PFOA	PFNA	PFDA	PFUnDA	PFBS	PFHxS	PFOS	PFOS-br
	HNB1	0.110863	0.626214	0.261342	0.59023	n.d.	0.595209	1.63088	0.34475
	HNB2	0.31127	0.461019	0.954379	0.277878	n.d.	0.699741	1.58126	0.49948
	HNB3	n.d.	n.d.	0.169802	n.d.	n.d.	0.528581	1.3235	0.320852
	HNB4	0.275606	3.71003	0.889522	1.32638	n.d.	1.7811	16.2936	2.92359
	HNB5	n.d.	0.23073	0.256045	0.272461	n.d.	1.78434	2.57183	0.754534
	HNB6	0.34942	0.384278	0.878483	0.40316	n.d.	0.896661	1.80992	0.514571
	HNB7	0.413296	0.519447	0.495164	0.179249	n.d.	0.189137	0.877256	0.299685
	HNB8	0.587373	1.11639	n.d.	n.d.	n.d.	2.00032	4.21122	2.03812
	HNB9	0.581923	0.367559	0.308953	n.d.	n.d.	0.695373	1.82507	0.573772
	HNB10	0.332991	0.726393	1.54213	1.4988	n.d.	0.934658	10.4057	1.12882
	HOB1	0.76125	0.556975	0.61283	n.d.	n.d.	2.24362	2.53288	0.837151
	HOB2	0.611581	0.902569	0.970301	0.277378	n.d.	1.97543	5.99154	1.69029
	HOB3	1.06809	0.910671	1.25315	0.29939	n.d.	0.378591	1.82262	0.358653
	HOB4	n.d.	0.174379	0.38032	0.584894	n.d.	1.29861	4.36997	0.660904
	HOB5	n.d.	0.127635	<LOQ	n.d.	n.d.	n.d.	1.09889	0.279391
	HOB6	0.918739	0.363679	0.531902	0.204954	n.d.	0.745115	5.65863	2.77073
	HOB7	0.986603	0.768604	1.11005	n.d.	0.215659	3.09457	7.81787	2.59533
	HOB8	0.266454	1.03726	1.38248	0.214825	n.d.	3.91213	7.63327	2.7115
	HOB9	0.836222	1.24994	1.41409	0.291837	0.129762	0.906088	2.21176	0.572697
	HOB10	n.d.	n.d.	n.d.	n.d.	n.d.	1.09072	2.00542	0.929349
	MTB1	0.237769	0.329053	0.333598	<LOQ	n.d.	1.24763	1.55511	0.334987
	MTB2	0.266258	0.385532	0.36833	n.d.	n.d.	0.856719	4.9985	0.879752
	MTB3	n.d.	0.288942	0.875335	<LOQ	n.d.	0.400828	1.19857	0.437825
	MTB4	0.31375	0.591928	0.855829	0.298412	n.d.	0.894992	2.74507	1.18759
	MTB5	0.47677	0.454015	1.1305	<LOQ	0.104304	0.996201	1.77943	0.729187
	MTB6	0.168154	n.d.	<LOQ	<LOQ	0.118776	n.d.	1.31278	0.555723
	MTB7	0.449356	0.48337	0.468037	n.d.	0.238715	1.03795	5.34456	1.50326
	MTB8	0.536684	0.285701	0.158262	n.d.	0.177027	0.949871	1.65805	0.891731
	MTB9	n.d.	n.d.	n.d.	n.d.	n.d.	0.32309	0.772837	0.451236
	MTB10	0.731856	0.185437	<LOQ	n.d.	n.d.	0.464018	0.615519	0.365586
	QF healthy normal weight dogs	0.8	0.9	0.9	0.7	0	1	1	1
	QF healthy obese dogs	0.7	0.9	0.8	0.6	0.2	0.9	1	1
	QF mammary tumour dogs	0.8	0.8	0.7	0.1	0.4	0.9	1	1
	a Reported in Engelhardt et al Environment International. 2025;195:109214. https://doi.org/10.1016/j.envint.2024.109214
	b https://tsapps.nist.gov/srmext/certificates/1957.pdf
	c PFOS linear and branched
	n.d. not detected
	The numbers of the dogs are paired.
	Healthy normal weight dogs
	Healthy obese dogs
	Mammary tumour dogs

## Sheet: Table S5. Analyte corr.
	Table S5. Correlations between analytes
	Spearman correlation (R). Statistical significans p<0.05 (marked green)
	Correlation saliva	AO1135	2,4-DBP	BHA	BHT-CHO	BHT-COOH	BHT-OH	BHT-Q	PFNA	PFOS-lin	PFOS-br
	AO1135		R=-0.059 p=0.763	R=0.181 p=0.356	R=0.206 p=0.283	R=0.334 p=0.076	R=0.354 p=0.059	R=-0.205 p=0.296	R=-0.259 p=0.175	R=-0.441 p=0.017	R=-0.297 p=0.118
	2,4-DBP			R=0.338 p=0.079	R=0.448 p=0.015	R=0.078 p=0.688	R=-0.067 p=0.729	R=-0.391 p=0.04	R=0.613 p=0	R=0.23 p=0.23	R=0.149 p=0.441
	BHA				R=0.119 p=0.547	R=-0.198 p=0.313	R=0.01 p=0.96	R=-0.066 p=0.74	R=0.169 p=0.391	R=-0.038 p=0.848	R=-0.093 p=0.639
	BHT-CHO					R=0.274 p=0.15	R=-0.145 p=0.455	R=-0.298 p=0.124	R=0.305 p=0.108	R=-0.091 p=0.639	R=-0.141 p=0.467
	BHT-COOH						R=0.004 p=0.982	R=-0.33 p=0.086	R=0.045 p=0.817	R=-0.184 p=0.339	R=-0.104 p=0.59
	BHT-OH							R=-0.088 p=0.658	R=-0.265 p=0.164	R=-0.06 p=0.757	R=0.054 p=0.783
	BHT-Q								R=-0.378 p=0.047	R=-0.134 p=0.496	R=-0.312 p=0.106
	PFNA									R=0.49 p=0.006	R=0.453 p=0.012
	PFOS										R=0.872 p=0
	PFOS-br
	Correlation serum	AO1135	AO4426	2,4-DBp	AO246	BHA	BHT-CHO	BHT-COOH	BHT-OH	BHT-Q	BHT-quinol	PFOA	PFNA	PFDA	PFUnDA	PFHxS	PFOS-lin	PFOS-br
	AO1135		R=0.047 , p=0.841	R=0.23 , p=0.316	R=-0.114 , p=0.622	R=0.151 , p=0.512	R=0.313 , p=0.167	R=0.561 , p=0.008	R=0.289 , p=0.204	R=0.307 , p=0.176	R=0.033 , p=0.887	R=-0.114 , p=0.622	R=0.132 , p=0.569	R=0.361 , p=0.108	R=0.354 , p=0.115	R=-0.33 , p=0.143	R=-0.034 , p=0.885	R=-0.272 , p=0.233
	AO4426			R=0.142 , p=0.538	R=-0.108 , p=0.642	R=-0.162 , p=0.483	R=0.162 , p=0.483	R=0.387 , p=0.083	R=0.075 , p=0.747	R=-0.159 , p=0.49	R=-0.489 , p=0.024	R=-0.205 , p=0.372	R=-0.233 , p=0.31	R=-0.018 , p=0.939	R=0.144 , p=0.533	R=-0.41 , p=0.065	R=-0.354 , p=0.115	R=-0.303 , p=0.181
	2,4-DBP				R=-0.353 , p=0.116	R=0.166 , p=0.47	R=0.216 , p=0.346	R=0.146 , p=0.526	R=0.256 , p=0.263	R=0.452 , p=0.041	R=-0.147 , p=0.524	R=0.392 , p=0.079	R=0.711 , p=0	R=0.678 , p=0.001	R=0.399 , p=0.073	R=0.112 , p=0.63	R=0.356 , p=0.114	R=0.142 , p=0.539
	AO246					R=-0.086 , p=0.712	R=-0.134 , p=0.563	R=0.034 , p=0.882	R=0.11 , p=0.634	R=-0.595 , p=0.004	R=-0.183 , p=0.428	R=-0.047 , p=0.839	R=-0.416 , p=0.061	R=-0.164 , p=0.476	R=-0.243 , p=0.288	R=-0.06 , p=0.797	R=-0.195 , p=0.396	R=-0.181 , p=0.433
	BHA						R=0.357 , p=0.113	R=-0.335 , p=0.138	R=0.062 , p=0.788	R=0.518 , p=0.017	R=0.159 , p=0.491	R=0.357 , p=0.112	R=0.251 , p=0.272	R=0.194 , p=0.398	R=-0.099 , p=0.669	R=0.001 , p=0.996	R=0.042 , p=0.859	R=0.179 , p=0.435
	BHT-CHO							R=0.082 , p=0.723	R=-0.091 , p=0.696	R=0.364 , p=0.106	R=0.147 , p=0.524	R=0.092 , p=0.693	R=0.206 , p=0.371	R=0.299 , p=0.189	R=-0.018 , p=0.937	R=-0.304 , p=0.18	R=-0.119 , p=0.605	R=-0.209 , p=0.361
	BHT-COOH								R=0.257 , p=0.261	R=-0.225 , p=0.328	R=-0.402 , p=0.071	R=-0.007 , p=0.975	R=0.185 , p=0.422	R=0.225 , p=0.326	R=0.384 , p=0.085	R=-0.195 , p=0.396	R=-0.04 , p=0.863	R=-0.328 , p=0.147
	BHT-OH									R=-0.232 , p=0.312	R=-0.449 , p=0.041	R=0.479 , p=0.028	R=0.261 , p=0.253	R=0.424 , p=0.056	R=0.064 , p=0.784	R=-0.074 , p=0.749	R=0.054 , p=0.818	R=0.046 , p=0.843
	BHT-Q										R=0.532 , p=0.013	R=0.003 , p=0.991	R=0.332 , p=0.142	R=0.18 , p=0.436	R=0.178 , p=0.441	R=-0.019 , p=0.935	R=0.221 , p=0.335	R=0.149 , p=0.517
	BHT-quinol											R=-0.26 , p=0.256	R=-0.031 , p=0.893	R=-0.282 , p=0.216	R=-0.244 , p=0.287	R=0.245 , p=0.285	R=0.305 , p=0.179	R=0.27 , p=0.237
	PFOA												R=0.582 , p=0.001	R=0.438 , p=0.015	R=-0.02 , p=0.915	R=0.214 , p=0.257	R=0.307 , p=0.098	R=0.332 , p=0.073
	PFNA													R=0.69 , p=0	R=0.439 , p=0.015	R=0.442 , p=0.014	R=0.596 , p=0.001	R=0.447 , p=0.013
	PFDA														R=0.59 , p=0.001	R=0.288 , p=0.123	R=0.493 , p=0.006	R=0.281 , p=0.132
	PFUnDA															R=0.06 , p=0.752	R=0.303 , p=0.104	R=0.063 , p=0.742
	PFHxS																R=0.736 , p=0	R=0.715 , p=0
	PFOS-lin																	R=0.872 , p=0
	PFOS-br
